# Supplementary material for: Accuracy of modified CAD/CAM generated wafer for orthognathic surgery
Source: PLoS One. 2019 May 16;14(5):e0216945. doi: 10.1371/journal.pone.0216945 (PMC6522041; doi:10.1371/journal.pone.0216945)
Supplement: S1 File — (XLSX) [file pone.0216945.s001.xlsx]

## Sheet: Conventional
PT N.(Patient number)	Age	Op Date	chin	skull mean	skull SD	Mx. mean	below 2.0(%)	below 0.5(%)	below1.0(%)	maximum err.	Mx. SD	Mn. mean	below 2.0(%)	below 0.5(%)	below 1.0(%)	maximum err.	Mn SD	gender
1	18	20141218	Ht. Aug.	0.28854	0.66265	0.48576	100	62.4	88.4	1.81954	0.40569	0.55665	93.3	59.05	87.3	2.83846	0.49995	F
2	20	20150813	Adv	0.26169	0.57358	0.76338	100	36.5	67.4	1.76012	0.49204	1.28236	80.2	17.4	38.4	2.71149	0.7202	F
3	19	20150115	x	0.58233	0.89392	0.78167	100	37.1	66.6	1.92274	0.5164	0.52167	96.3	65.15	88.3	3.21698	0.55185	M
4	20	20150820	shaving	0.37656	0.68284	0.91396	97.9	28.9	56.5	2.10348	0.56146	0.98844	89.2	32.4	57.75	2.96875	0.73325	M
5	19	20150113	Adv	0.37534	0.76241	0.86227	100	30.7	60.1	1.85138	0.52391	1.31463	77.3	19.2	38.4	2.67722	0.76335	F
6	22	20150206	shaving	0.89439	1.09346	0.93815	100	26.9	53.9	1.92515	0.5422	1.44774	70.8	16.9	35.4	3.14561	0.84442	M
7	18	20141230	x	0.47698	0.84903	0.83291	100	32.8	61.5	1.90362	0.51936	1.00542	90.1	27.8	57.6	3.00706	0.69254	F
8	18	20141216	shaving	0.88878	1.02482	0.82521	100	31.3	62.1	1.76879	0.48949	0.83368	93.4	38.3	67.4	2.99335	0.65288	M
9	19	20150108	shaving	0.34289	0.67568	0.64359	100	42.5	80.1	1.70275	0.42016	0.4544	97.2	71.7	88.5	2.83837	0.51718	F
10	17	20150820	Adv	0.2402	0.58686	0.76141	100	37.8	67.7	1.90303	0.50292	0.91794	91.2	38.3	59.4	2.9867	0.72032	F
	190			0.47277		0.780831	99.79	36.69	66.43	1.86606		0.932293	87.9	38.62	61.845	2.9384
				0.242911		0.133488				0.113326		0.348161				0.173598

## Sheet: Modified
PT N.(Patient number)	Age	Op Date	chin	skull mean	skull SD	Mx. mean	below 2.0(%)	below 0.5(%)	below1.0(%)	maximum err.	Mx. SD	Mn. mean	below 2.0(%)	below 0.5(%)	below 1.0(%)	maximum err.	Mn SD	gender
1	20	20151231	adv	0.47371	0.93297	0.78222	99.5	39.3	67.6	2.02133	0.55613	1.4529	72.1	16.1	33.6	3.00829	0.81927	M
2	18	20160114	x	0.26269	0.46854	0.72222	100	38.7	72.8	1.91236	0.48817	0.906	88.1	39.7	66.3	3.02774	0.75155	F
3	20	20160106	x	1.05989	1.28006	0.96671	100	25.9	52.2	1.95201	0.55542	1.27347	78	24.4	44.2	3.21909	0.86645	F
4	32	20160309	shaving	1.17296	1.54335	0.80327	100	35.3	65.3	1.96978	0.53249	1.35909	75.8	18.7	38.7	3.14839	0.82819	M
5	21	20160225	x	0.70187	1.10099	0.7519	100	39.7	69.6	1.94373	0.52718	1.52218	66.8	16.5	33.2	3.10723	0.87932	F
6	23	20160225	Ht aug	0.67099	1.02391	0.77672	100	37.3	68	1.95176	0.52851	1.04362	89.9	25.8	55.2	2.75543	0.67488	F
7	20	20160114	shaving	0.26821	0.52149	0.76466	100	37.5	69.4	1.91977	0.51405	1.02071	88.1	30	56.5	3.06401	0.74155	F
8	20	20160204	shaving	1.26031	1.4234	0.75355	100	37.6	68.6	1.81273	0.49648	1.43924	71.7	16.3	32.3	2.82925	0.78864	F
9	21	20160204	shaving	0.26623	0.32824	0.67035	100	45	75.8	1.95515	0.49155	1.2287	81.4	21.8	43.6	2.91555	0.77106	F
10	17	20160310	shaving	0.87012	1.23948	0.69799	100	43	73.5	1.90369	0.49783	0.87094	90.5	40	66.3	2.9495	0.71404	F
	212			0.700698		0.768959	99.95	37.93	68.28	1.93423		1.21168	80.24	24.93	46.99	3.00245
				0.382098		0.0802846						0.237224
